# Supplementary material for: Proportions of macronutrients, including specific dietary fats, in prospective anti-Alzheimer’s diet
Source: Sci Rep. 2019 Dec 27;9:20143. doi: 10.1038/s41598-019-56687-2 (PMC6934814; doi:10.1038/s41598-019-56687-2)
Supplement: Supplementary file 2 — Supplementary Datasets 1–3. [file 41598_2019_56687_MOESM2_ESM.xls]

## Sheet: Dataset S1
Year	Rorginal	Carbohydrates	Protein	Saturated Fat	Monounsaturated Fat	Polyunsaturated Fat
1929	-0.637	484	93	55	49	15
1930	-0.625	485	91	54	48	15
1931	-0.62	471	91	54	48	15
1932	-0.617	457	90	53	47	14
1933	-0.612	446	89	54	47	15
1934	-0.6	438	89	54	48	15
1935	-0.63	444	86	52	46	14
1936	-0.621	447	90	54	49	15
1937	-0.618	441	89	53	48	15
1938	-0.612	441	89	53	48	15
1939	-0.622	449	91	56	50	16
1940	-0.619	439	92	57	51	16
1941	-0.592	455	94	58	52	17
1942	-0.544	438	98	57	52	18
1943	-0.504	442	102	55	53	18
1944	-0.524	441	102	56	54	18
1945	-0.583	433	105	55	52	18
1946	-0.598	427	103	55	53	17
1947	-0.546	434	98	56	53	17
1948	-0.516	413	94	54	52	17
1949	-0.533	414	94	54	51	18
1950	-0.514	416	94	55	53	18
1951	-0.499	405	93	53	51	18
1952	-0.567	403	94	54	53	18
1953	-0.546	399	94	54	53	18
1954	-0.554	390	93	53	53	18
1955	-0.563	390	93	55	54	19
1956	-0.559	390	95	55	54	19
1957	-0.57	384	93	54	52	19
1958	-0.561	387	92	53	53	19
1959	-0.582	387	93	54	55	20
1960	-0.567	388	92	53	53	20
1961	-0.606	387	93	53	53	20
1962	-0.588	387	92	53	53	20
1963	-0.611	386	93	53	54	22
1964	-0.614	385	94	54	55	22
1965	-0.598	385	93	53	54	22
1966	-0.597	388	94	54	56	23
1967	-0.609	391	95	55	56	23
1968	-0.616	394	96	55	58	24
1969	-0.627	397	96	55	58	24
1970	-0.655	401	98	52	58	25
1971	-0.654	401	99	52	58	25
1972	-0.644	395	98	52	58	26
1973	-0.559	401	96	50	57	27
1974	-0.556	395	97	50	57	27
1975	-0.501	395	111	56	63	27
1976	-0.479	409	116	58	67	29
1977	-0.504	418	117	57	65	29
1978	-0.501	405	113	56	65	29
1979	-0.507	406	112	56	65	29
1980	-0.522	408	111	56	65	29
1981	-0.503	416	113	56	65	30
1982	-0.503	413	113	55	65	30
1983	-0.534	409	113	57	66	31
1984	-0.55	416	114	59	69	31
1985	-0.562	432	117	61	71	32
1986	-0.573	436	118	61	71	32
1987	-0.577	448	117	59	70	32
1988	-0.588	454	118	59	71	33
1989	-0.599	452	117	57	68	32
1990	-0.605	468	118	56	68	32
1991	-0.597	470	119	55	69	32
1992	-0.59	473	120	56	70	32
1993	-0.585	483	120	57	73	33
1994	-0.564	490	122	56	73	32
1995	-0.561	490	121	56	71	32
1996	-0.536	500	122	55	71	31
1997	-0.525	503	121	54	70	32
1998	-0.501	504	122	56	71	32
1999	-0.486	506	124	58	73	33
2000	-0.47	505	124	62	83	37
2001	-0.472	500	122	61	84	38
2002	-0.48	495	123	63	87	40
2003	-0.481	492	124	64	88	40
2004	-0.488	491	125	64	88	40
2005	-0.497	488	123	61	84	40

## Sheet: Dataset S2
Youth
	Estimate	Std. Error	t value	Pr(>|t|)
Intercept	0.456016	0.185107	2.464	0.027323	*
Carbohydrates	-0.001322	0.0002213	-5.974	3.41e-05	***
Proteins	-0.004552	0.0014046	-3.241	0.005919	**
Saturated Fats	-0.0206371	0.0036774	-5.612	6.41e-05	***
Mono-unsaturated Fats	0.0070362	0.0016365	4.3	0.000734	***
Poly-unsaturated Fats	0.0520198	0.0058353	8.915	3.8e-07	***
Early middle age
	Estimate	Std. Error	t value	Pr(>|t|)
Intercept	-0.228075	0.256019	-0.891	0.387074
Carbohydrates	0.0014636	0.0003367	4.346	0.000576	***
Proteins	-0.0112191	0.0016444	-6.822	5.77e-06	***
Saturated Fats	0.0052778	0.0023932	2.205	0.04345	*
Mono-unsaturated Fats	-0.0072034	0.0016969	-4.245	0.000706	***
Poly-unsaturated Fats	0.0116358	0.0029587	3.933	0.00133	**
Late middle age
	Estimate	Std. Error	t value	Pr(>|t|)
Intercept	2.06461	0.173566	11.895	1.05e-08	***
Carbohydrates	-0.0068533	0.0004783	-14.327	9.32e-10	***
Proteins	-0.0094509	0.0021842	-4.327	0.000696	***
Saturated Fats	0.0164657	0.0028891	5.699	5.49e-05	***
Mono-unsaturated Fats	-0.0059716	0.0013245	-4.509	0.000491	***
Poly-unsaturated Fats	0.014857	0.0019561	7.595	2.49e-06	***
Late age
	Estimate	Std. Error	t value	Pr(>|t|)
Intercept	-2.573	0.03928	-65.495	1.68e-14	***
Carbohydrates	0.00217	7.587e-05	28.603	6.35e-11	***
Proteins	0.00258	0.0003236	7.974	1.21e-05	***
Saturated Fats	0.006596	0.0003571	18.471	4.66e-09	***
Mono-unsaturated Fats	0.001746	0.0002368	7.372	2.39e-05	***
Poly-unsaturated Fats	0.005673	0.0002885	19.665	2.53e-09	***

## Sheet: Dataset S3
Precedence periods according to applied criterion
Youth
Macronutrients	Maximum Roptimal	Maximum Rmean	Minimum SD of Rmean	Mean precedence period	SD of mean precedence period
Carbohydrates	9	10	9	9.33333	0.57735
Proteins	3	13	9	8.33333	5.03322
Saturated Fats	6	19	18	14.3333	7.23418
Mono-unsaturated Fats	19	19	0	12.6667	10.9697
Poly-unsaturated Fats	6	0	0	2	3.4641
Early middle age
Macronutrients	Maximum Roptimal	Maximum Rmean	Minimum SD of Rmean	Mean precedence period	SD of mean precedence period
Carbohydrates	4	4	7	5	1.73205
Proteins	0	5	6	3.66667	3.21455
Saturated Fats	9	10	10	9.66667	0.57735
Mono-unsaturated Fats	18	9	16	14.3333	4.72582
Poly-unsaturated Fats	17	19	19	18.3333	1.1547
Late middle age
Macronutrients	Maximum Roptimal	Maximum Rmean	Minimum SD of Rmean	Mean precedence period	SD of mean precedence period
Carbohydrates	19	19	19	19	0
Proteins	16	16	18	16.6667	1.1547
Saturated Fats	20	3	3	8.66667	9.81495
Mono-unsaturated Fats	8	16	18	14	5.2915
Poly-unsaturated Fats	2	0	5	2.33333	2.51661
Late age
Macronutrients	Maximum Roptimal	Maximum Rmean	Minimum SD of Rmean	Mean precedence period	SD of mean precedence period
Carbohydrates	0	3	3	2	1.73205
Proteins	15	12	12	13	1.73205
Saturated Fats	14	14	14	14	0
Mono-unsaturated Fats	20	14	13	15.6667	3.78594
Poly-unsaturated Fats	0	13	13	8.66667	7.50555
